# Supplementary material for: Customizable Open-Source Rotating Rod (Rotarod) Enables Robust Low-Cost Assessment of Motor Performance in Mice
Source: eNeuro. 2023 Sep 1;10(9):ENEURO.0123-23.2023. doi: 10.1523/ENEURO.0123-23.2023 (PMC10484359; doi:10.1523/ENEURO.0123-23.2023)
Supplement: Extended Data 1 — Arduino code and files for 3D printing. Download Extended Data 1, ZIP. [file enu-eN-OTM-0123-23-s02.zip]

Archive with 38 entries (34 files):
- Extended Data 1/
- __MACOSX/._Extended Data 1
- Extended Data 1/Arduino_Mega_Code/
- __MACOSX/Extended Data 1/._Arduino_Mega_Code
- Extended Data 1/.DS_Store
- __MACOSX/Extended Data 1/._.DS_Store
- Extended Data 1/Arduino_UNO_Code/
- __MACOSX/Extended Data 1/._Arduino_UNO_Code
- Extended Data 1/3D Printing Files/
- __MACOSX/Extended Data 1/._3D Printing Files
- Extended Data 1/Arduino_Mega_Code/Arduino_Mega_Code.ino
- __MACOSX/Extended Data 1/Arduino_Mega_Code/._Arduino_Mega_Code.ino
- Extended Data 1/Arduino_UNO_Code/Arduino_UNO_Code.ino
- __MACOSX/Extended Data 1/Arduino_UNO_Code/._Arduino_UNO_Code.ino
- Extended Data 1/3D Printing Files/Small Rod Laddered.ipt
- __MACOSX/Extended Data 1/3D Printing Files/._Small Rod Laddered.ipt
- Extended Data 1/3D Printing Files/Notch 0.5 inch.ipt
- __MACOSX/Extended Data 1/3D Printing Files/._Notch 0.5 inch.ipt
- Extended Data 1/3D Printing Files/Large Rod Plain.ipt
- __MACOSX/Extended Data 1/3D Printing Files/._Large Rod Plain.ipt
- Extended Data 1/3D Printing Files/Bearing Holder Part A.ipt
- __MACOSX/Extended Data 1/3D Printing Files/._Bearing Holder Part A.ipt
- Extended Data 1/3D Printing Files/Bottom Pulley.ipt
- __MACOSX/Extended Data 1/3D Printing Files/._Bottom Pulley.ipt
- Extended Data 1/3D Printing Files/Bearing Holder Part B.ipt
- __MACOSX/Extended Data 1/3D Printing Files/._Bearing Holder Part B.ipt
- Extended Data 1/3D Printing Files/Large Rod Notched.ipt
- __MACOSX/Extended Data 1/3D Printing Files/._Large Rod Notched.ipt
- Extended Data 1/3D Printing Files/Large Rod Laddered.ipt
- __MACOSX/Extended Data 1/3D Printing Files/._Large Rod Laddered.ipt
- Extended Data 1/3D Printing Files/End Piece.ipt
- __MACOSX/Extended Data 1/3D Printing Files/._End Piece.ipt
- Extended Data 1/3D Printing Files/Small Rod Plain.ipt
- __MACOSX/Extended Data 1/3D Printing Files/._Small Rod Plain.ipt
- Extended Data 1/3D Printing Files/Top Pulley.ipt
- __MACOSX/Extended Data 1/3D Printing Files/._Top Pulley.ipt
- Extended Data 1/3D Printing Files/End Cap.ipt
- __MACOSX/Extended Data 1/3D Printing Files/._End Cap.ipt
